# Supplementary material for: A Hierarchical and Multiscale Framework for Characterizing Mouse Sleep–Wake Dynamics from 14-Day Continuous EEG: Validation of Age- and Sex-Dependent Remodeling
Source: Cells. 2026 Jun 13;15(12):1075. doi: 10.3390/cells15121075 (PMC13296934; doi:10.3390/cells15121075)
Supplement: Supplementary file 1 [file cells-15-01075-s001.zip]

Archive with 4 entries (4 files):
- Supplementary Figures.pdf
- Supplementary Methods.pdf
- Supplementary Note.pdf
- Supplementary Tables.pdf
